# Supplementary material for: Cell-Based Metabolomics Approach for Anticipating and Investigating Cytotoxicity of Gold Nanorods
Source: Foods. 2022 Nov 9;11(22):3569. doi: 10.3390/foods11223569 (PMC9689499; doi:10.3390/foods11223569)
Supplement: Supplementary file 1 [file foods-11-03569-s001.zip]

Archive with 1 entries (1 files):
- foods-1976735-supplementary.pdf
